# Supplementary material for: Management of bacterial blight of carrots by phenolic compounds treatment
Source: PLoS One. 2024 Apr 1;19(4):e0299105. doi: 10.1371/journal.pone.0299105 (PMC10984397; doi:10.1371/journal.pone.0299105)
Supplement: S1 Table — (XLSX) [file pone.0299105.s004.xlsx]

## Sheet: S1 Table
Strain	Pathogen	Isolation host	Isolation country	Isolation year
NCPPB 230	Xanthomonas hortorum pv. carotae	NA	USA	1949
NCPPB 425	Xanthomonas hortorum pv. carotae	NA	Canada	1976
NCPPB 3440	Xanthomonas hortorum pv. carotae	Daucus carota L.	Brazil	1985
NCPPB 3651	Xanthomonas hortorum pv. carotae	Daucus carota L.	Brazil	1990
NCPPB 4410	Xanthomonas hortorum pv. carotae	Daucus carota L.	NA	2007
MEND-B-00280	Xanthomonas hortorum pv. carotae	Daucus carota L.	Czech Republic	2020
MEND-B-00297	Xanthomonas arboricola	Daucus carota L.	Czech Republic	2020
MEND-B-00300	Xanthomonas arboricola	Daucus carota L.	Czech Republic	2020
NA – not available
