# Supplementary material for: Management of bacterial blight of carrots by phenolic compounds treatment
Source: PLoS One. 2024 Apr 1;19(4):e0299105. doi: 10.1371/journal.pone.0299105 (PMC10984397; doi:10.1371/journal.pone.0299105)
Supplement: S2 Table — (XLS) [file pone.0299105.s005.xls]

## Sheet: S1 Table
Sample name	Mean Ct	Std. Dev. Ct	Given concentration	Mean concentration	Mean Tm	Std. Dev. Mean Tm
Standard 106 CFU mL-1	15.10	0.61	2.00E+06	1.70E+06	90.43	0.12
Standard 105 CFU mL-1	18.03	0.12	2.00E+05	2.07E+05	90.33	0.06
Standard 104 CFU mL-1	21.58	0.40	2.00E+04	1.62E+04	90.37	0.12
Standard 103 CFU mL-1	23.98	0.55	2.00E+03	2.91E+03	90.07	0.25
Standard 102 CFU mL-1	27.35	0.27	2.00E+02	2.60E+02	90.00	0.20
Standard 101 CFU mL-1	30.93	0.33	2.00E+01	1.99E+01	90.07	0.15
Standard 100 CFU mL-1	No Ct	-	2.00E+00	-	-	-
